# Supplementary material for: Associations of amyloid-β oligomers and plaques with neuropathology in the AppNL-G-F mouse
Source: Brain Commun. 2024 Jun 25;6(4):fcae218. doi: 10.1093/braincomms/fcae218 (PMC11258573; doi:10.1093/braincomms/fcae218)
Supplement: fcae218_Supplementary_Data [file fcae218_supplementary_data.zip]

Archive with 8 entries (8 files):
- Original_submission_decision_letter.pdf
- Original_submission_manuscript.pdf
- Original_submission_Response_to_reviewers_comments.pdf
- Revision_1_ Response_to_reviewers_comments.pdf
- Revision_1_decision_letter.pdf
- Revision_1_manuscript.pdf
- Revision_2_decision_letter.pdf
- Supplementary_material.pdf
